# Supplementary material for: Twin-Screw Extrusion as Hydrothermal Technology for the Development of Gluten-Free Teff Flours: Effect on Antioxidant, Glycaemic Index and Techno-Functional Properties
Source: Foods. 2022 Nov 12;11(22):3610. doi: 10.3390/foods11223610 (PMC9689756; doi:10.3390/foods11223610)
Supplement: Supplementary file 1 [file foods-11-03610-s001.zip]

Archive with 1 entries (1 files):
- foods-2000934-supplementary.pdf
